# Supplementary material for: Eutectic Thin-Layer Chromatography as a New Possibility for Quantification of Plant Extracts—A Case Study
Source: Molecules. 2022 May 5;27(9):2960. doi: 10.3390/molecules27092960 (PMC9105703; doi:10.3390/molecules27092960)
Supplement: Supplementary file 1 [file molecules-27-02960-s001.zip]

Archive with 1 entries (1 files):
- molecules-1685117-supplementary.pdf
